# Supplementary material for: Effects of the Bark Resin Extract of Garcinia nigrolineata on Chronic Stress-Induced Memory Deficit in Mice Model and the In Vitro Monoamine Oxidases and β-Amyloid Aggregation Inhibitory Activities of Its Prenylated Xanthone Constituents
Source: Molecules. 2022 May 7;27(9):3014. doi: 10.3390/molecules27093014 (PMC9103351; doi:10.3390/molecules27093014)
Supplement: Supplementary file 1 [file molecules-27-03014-s001.zip]

Archive with 1 entries (1 files):
- molecules-1702294-supplementary.pdf
